# Supplementary material for: The effects of amyloidosis and aging on glutamatergic and GABAergic synapses, and interneurons in the barrel cortex and non-neocortical brain regions
Source: Front Neuroanat. 2025 Feb 12;19:1526962. doi: 10.3389/fnana.2025.1526962 (PMC11863279; doi:10.3389/fnana.2025.1526962)
Supplement: Supplementary file 1 [file Table_1.xlsx]

## Sheet: Fig. 3 Synaptic puncta per 100 
	All synaptic density/100 um2	WT-E				FAD-E				Aged WT-E				WT-I				FAD-I				Aged WT-I
	S1BF-L1	16.5214	23.1037	26.9398	27.1796	18.7881	15.8021	21.7524	13.4699	21.4182	16.6303	18.1997	15.1264	16.6739	17.4804	20.2485	17.1752	20.7498	15.4534	13.6007	19.0279	17.3496	16.3252	16.456	14.9738
	S1BF-L23	19.1369	21.2511	21.4255	14.1892	16.3252	14.2546	22.755	20.3139	19.9869	19.551	16.1726	13.3827	14.8867	17.0881	16.1944	16.9791	17.3932	13.8622	13.3827	14.3636	15.4534	16.0636	17.9599	15.1046
	S1BF-L4	16.7829	16.4342	23.7794	17.8291	18.0471	14.8649	18.6138	15.5187	19.8561	15.6277	14.0366	14.6905	14.9303	16.0418	17.7855	22.0139	18.0907	12.8378	14.8649	16.8047	17.6765	13.9058	14.952	14.7123
	S1BF-L5	19.5292	18.6356	22.864	23.4743	15.9765	16.7175	19.5292	14.6687	18.7228	18.592	17.0881	14.32	10.68	12.9904	13.8405	15.6713	11.7262	11.5301	9.74281	10.789	12.5545	10.7672	13.0776	12.2276
	S1BF-L6	13.9058	15.9983	20.9024	19.1587	18.1125	12.9032	15.3662	14.2328	16.8265	12.3583	12.6417	14.0366	11.3339	11.6391	8.54403	15.279	10.898	7.93374	8.1299	8.21709	10.2223	9.02354	12.3583	9.54664
	RSG-L23	12.7071	10.1787	13.7097	14.211	16.5867	11.8788	15.4316	13.1648	16.129	11.3993	10.789	13.3173	13.993	11.2903	13.4699	14.32	13.4481	12.2929	10.4839	11.3993	11.4647	8.93636	11.2249	10.9198
	RSA-L23	17.5894	20.401	17.9817	12.5545	19.5074	15.2572	20.0087	14.9738	11.6173	13.9712	15.9983	16.4124	14.2982	18.9843	14.2546	16.4996	14.8649	15.0174	12.6635	11.9442	11.7262	15.2136	9.45946	13.6443
	PirL3	17.0663	19.0497	21.6434	18.8535	22.0793	15.4969	26.8963	20.2703	18.9843	21.4037	23.3217	25.4141	10.048	10.5275	10.9852	11.9878	10.7018	11.3993	9.39407	11.4865	6.01569	4.86051	6.58239	7.56321
	BMA	14.5379	15.6713	15.9983	15.2136	18.6792	22.4063	23.1909	19.3112	17.0227	25.9808	18.374	23.6051	12.0968	12.2493	11.4429	13.034	17.5022	13.4045	13.0122	16.6303	10.4403	10.3313	11.3557	11.4429
	DM	17.8291	19.3548	20.728	21.4908	16.7175	20.1177	18.4612	21.2293	19.4856	24.041	22.6242	24.4333	10.9416	13.1648	12.3147	13.5571	11.2685	13.1212	12.4019	12.6199	7.27986	8.06452	7.95554	8.19529

## Sheet: Fig. 4 The number of pre- and p
		WT-E-pre				FAD-E-pre				Aged WT-E-pre				WT-E-post				FAD-E-post				Aged WT-E-post				WT-I-pre				FAD-I-pre				Aged WT-I-pre				WT-I-post				FAD-I-post				Aged WT-I-post
	S1BF-L1	33.2171	39.6251	49.7384	43.9843	40.6495	35.6364	41.5432	27.8335	48.9974	36.3121	36.9878	35.5711	40.4534	50.5667	53.6181	55.1003	45.5754	48.9538	52.2014	44.3548	45.2775	36.4429	41.3252	37.5981	22.1883	25.959	29.2502	29.1848	25.7629	25.7411	20.1613	27.7463	23.9102	25.4795	24.782	26.4167	26.0462	29.2066	32.8684	27.027	34.4377	28.1386	22.1229	32.1927	27.5719	26.9616	26.177	23.4743
	S1BF-L23	32.6504	38.0558	40.6931	33.544	34.7646	34.4159	43.8753	40.3662	38.9494	39.0148	31.735	32.2363	46.8396	46.8396	46.6434	42.6112	43.8753	43.6792	47.0357	43.4612	45.2775	36.4429	41.3252	37.5981	21.7088	23.714	24.9346	25.3487	23.2345	22.0139	22.1665	23.8448	23.2345	27.9643	24.9782	23.7794	22.4063	28.8797	28.6835	26.0898	28.4656	23.823	22.9294	23.2999	23.7794	24.1935	24.9564	24.1282
	S1BF-L4	30.7759	34.8518	39.7341	38.3609	36.3993	30.0567	37.0314	33.0209	39.9303	33.6312	32.1055	29.1848	46.469	41.5867	49.5423	42.5022	43.7446	44.3112	44.0497	42.1099	47.1229	39.8649	39.8649	44.5074	24.4769	22.5806	23.6051	28.3566	21.0549	23.7358	21.8614	25.4359	26.918	25.1744	22.7768	23.0166	23.5397	27.8117	32.476	36.5083	31.6042	23.6922	27.8989	29.49	27.3104	24.3897	26.177	25.218
	S1BF-L5	38.1648	42.3496	46.7306	46.578	35.7672	39.102	45.4228	34.612	37.6199	40.8239	36.9442	34.0017	40.8021	38.7969	44.9433	46.578	35.5057	41.8047	42.633	38.7315	38.2084	41.9355	37.5981	34.7864	16.1944	18.4394	22.6242	23.932	18.9625	19.442	16.9791	20.6626	22.755	19.0497	21.0331	19.8997	18.265	22.755	23.1255	27.0052	20.7934	20.7716	18.1343	19.2895	20.2703	20.3575	20.3139	21.2947
	S1BF-L6	29.8823	33.1735	39.1456	38.8622	35.3749	31.2337	33.0209	31.0593	34.2197	33.4568	31.6696	32.5632	32.1491	40.0828	46.8832	43.4612	47.4063	37.7724	42.5022	38.1866	35.8326	33.871	33.3915	37.4019	20.1395	23.714	17.6548	24.5641	17.415	20.6626	15.5841	18.8535	23.082	21.0985	20.2267	18.8535	19.3984	19.66	15.4752	23.3435	18.5266	15.5187	14.8431	15.4534	14.4725	16.1944	19.6382	16.6521
	RSG-L23	29.4682	20.5536	30.5362	29.9041	31.8003	34.7646	33.1735	28.3348	27.7899	24.4333	26.4821	28.1822	32.803	27.5937	32.7158	34.8954	35.3749	26.6347	32.7158	35.2659	31.5606	28.0078	26.8963	27.245	21.8396	16.5432	22.3191	21.2729	20.2267	18.701	17.4586	21.6652	22.7768	16.3252	15.388	17.2842	22.0575	20.3575	26.5693	21.8178	23.8012	23.9756	18.6356	24.041	18.6138	18.0253	19.8779	20.0087
	RSA-L23	31.3862	30.1221	35.5275	31.6478	34.6774	35.5057	38.2302	32.367	24.9346	26.8309	30.5144	32.2145	36.7698	43.6574	40.2572	36.5955	41.8047	37.5327	41.5432	33.0209	37.7071	33.2171	28.6835	37.3801	23.8448	23.6486	22.1011	23.823	22.4935	22.1883	20.1613	22.5153	19.769	23.6704	16.6085	18.8099	21.5998	28.5092	26.1334	26.5693	24.1064	25.6539	20.728	21.687	22.0793	25.5013	18.5266	23.5833
	PirL3	34.5684	37.925	42.5458	41.7175	47.9294	38.6879	47.2973	39.4289	40.5841	41.4996	44.0279	40.8675	29.3374	35.2005	47.0575	36.4647	37.4019	27.3758	45.2049	35.5929	34.7428	39.7559	38.993	46.8614	23.1255	20.1177	20.6408	21.0767	19.8344	18.9843	16.8701	19.3766	12.6853	8.21709	9.7864	10.6146	15.0828	18.8099	19.0061	20.6626	16.1944	19.0715	16.3688	21.0113	10.3313	12.3801	13.884	17.197
	BMA	26.068	35.7672	30.1874	36.1813	43.701	43.7663	41.3688	37.816	34.4813	44.8126	31.4952	38.143	36.0942	36.5301	36.2467	33.2389	33.2607	39.952	41.8483	38.3173	36.5083	36.9224	32.9555	41.1944	15.3662	16.0418	18.0253	19.7908	22.2101	17.7419	17.3714	22.3409	12.6199	12.6417	13.252	13.5353	21.0113	22.5806	21.7742	22.7114	26.8309	23.6922	21.7306	26.0244	22.1883	21.4473	22.2537	20.9895
	DM	26.2424	35.0915	35.1133	40.0392	36.2467	32.0401	31.735	38.0122	34.0889	37.0968	37.2493	38.3391	32.0837	31.7568	37.6635	35.7018	27.6155	35.7018	31.9529	34.4377	31.6696	36.8788	36.5737	38.4481	16.3252	17.6548	16.0854	17.2624	16.6521	17.524	17.6983	17.2842	10.2005	10.0915	9.37228	10.0915	18.6574	19.0933	20.8806	22.1229	20.2485	21.2293	19.1587	22.8858	19.1151	20.401	20.5754	19.0279

## Sheet: Fig. 5 Ratio of inhibitory to e
I/E ratio of all synapses	WT				FAD				Aged WT
S1BF-L1	1.00923	0.756604	0.751618	0.631917	1.10441	0.977931	0.625251	1.41262	0.810041	0.981651	0.904192	0.989914
S1BF-L23	0.777904	0.804103	0.755849	1.19662	1.06542	0.972477	0.588123	0.707082	0.773173	0.821628	1.11051	1.12866
S1BF-L4	0.88961	0.976127	0.747938	1.23472	1.00242	0.863636	0.798595	1.08287	0.890231	0.889819	1.06522	1.00148
S1BF-L5	0.546875	0.697076	0.605338	0.667595	0.73397	0.6897	0.498884	0.735513	0.670547	0.579132	0.765306	0.853881
S1BF-L6	0.815047	0.72752	0.408759	0.797497	0.601685	0.614865	0.529078	0.577335	0.607513	0.730159	0.977586	0.680124
RSG-L23	1.1012	1.10921	0.982512	1.00767	0.810775	1.03486	0.679379	0.865894	0.710811	0.783939	1.0404	0.819967
RSA-L23	0.812887	0.930556	0.792727	1.31424	0.762011	0.984286	0.632898	0.797671	1.00938	1.08892	0.591281	0.831341
PirL3	0.588761	0.552632	0.507553	0.635838	0.484699	0.735584	0.349271	0.566667	0.316877	0.227088	0.282243	0.297599
BMA	0.832084	0.781641	0.715259	0.856734	0.936989	0.598249	0.56109	0.861174	0.613316	0.397651	0.618031	0.484765
DM	0.613692	0.68018	0.594111	0.630832	0.674055	0.652221	0.671783	0.594456	0.373602	0.335449	0.351638	0.335415

## Sheet: Fig. 6 Laminar density of VIP i
	VIP-WT				VIP-FAD				VIP-Aged WT
L2/3	13.9791	19.6085	38.0692	37.4227	42.7938	36.1772	20.0059	41.1505	38.8816	45.4776	45.1494	24.1466
L4	20.6484	9.97904	23.0915		11.3328	11.2641	10.079		8.85091	8.66899

## Sheet: Fig. 7 PV cell density
PV Density(cells/mm2)	WT				FAD				Aged WT
S1BF-L23	38.4474	63.2386	41.2613	93.1948	40.0724	68.6267	131.132	55.8322	48.0383	36.5237	72.4659	60.0628
S1BF-L4	110.875	171.543	171.944	162.089	120.257	112.641	154.812	102.597	136.012	138.661	91.1045	143.133
S1BF-L5	60.3611	67.2799	85.2381	68.2002	130.828	114.125	141.18	110.541	71.8745	105.551	53.0503	103.394
S1BF-L6	35.5941	61.6734	83.7242	36.9732	66.0457	49.6686	75.886	53.7032	68.8942	51.0957	51.3806	40.7699
RSG-L5	307.754	353.184	77.0361	110.804	209.707	218.531	97.1739	153.475	139.87	59.9721	132.19	112.957
RSA-L5	83.1946	105.279	156.083	114.772	174.228	89.2882	127.675	111.08	56.6038	64.377	93.5387	94.6951
PyCA1	232.468	110.448	245.974	180.994	136.466	181.386	254.277	127.65	63.2911	110.861	74.9032	141.908
GrDG	52.1569	48.5984	62.041	41.6332	41.936	60.3986	67.218	43.5164	37.2221	44.8468	21.4423	39.1012
PirL3	12.2459	95.1198	63.781	50	80.0726	44.8833	33.7203	10.4641	56.3945	44.9253	48.8719	6.49351
BMA	21.9619	24.4021	56.1249	17.0815	17.0815	17.0815	12.2011	4.88043	36.6032	12.2011	7.32064	2.44021

## Sheet: Fig. 8 SST cell density
SST density(cells/mm2)	WT				FAD				Aged WT
S1BF-L23	108.055	72.5668	68.0826	50.8839	47.2993	71.6679	55.6099	63.7674	53.6394	72.4513	53.8588	64.1314
S1BF-L4	31.5491	50.5038	47.0996	27.8558	39.4699	23.9318	14.7298	10.4822	14.2103	28.3108	11.4641	10.9533
S1BF-L5	40.244	30.0558	33.48	16.654	25.4302	19.4609	15.9378	12.2677	15.7269	14.6111	10.5868	9.90451
S1BF-L6	61.8563	66.5705	52.5031	61.6742	55.8828	55.3037	49.3593	60.6729	53.1188	46.1593	60.5101	40.1482
RSG-L23	75.9814	47.5914	33.8178		50.5093	55.248	53.7298	46.875	64.6825	47.619	31.25	72.5806
RSG-L5	84.7222	30.5614	33.5135	38.835	41.384	45.4545	28.5074	14.9254	13.7095	35.7143	34.8837	26.1235
RSA-L23	41.692	64.5687	53.993		49.8175	47.0671	52.3627	41.7711	36.4964	38.4615	56.8182	38.2668
RSA-L5	57.2535	21.8031	38.9597		30.9743	30.2235	24.9823	20.6098	38.2166	34.8045	76.9231	37.7261
CA1Or	116.501	140.15	160.899	96.9391	71.3068	122.391	99.2172	136.574	110.077	134.54	159.418	144.194
PoDG	127.507	126.348	127.639	116.553	112.558	119.544	116.224	65.5332	119.714	94.8796	80.402	89.4377
PirL3	51.547	52.0174	54.8085	44.0227	46.3858	35.0001	50.0602	51.3137	40.8201	51.9702	47.2168	26.5261
BMA	17.0732	36.5854	29.2683	41.4634	23.1707	34.1463	24.3902	29.2683	9.7561	15.8537	19.5122	12.1951

## Sheet: Fig. 9 Analysis of correlation
Synapse	WT-E	FAD-E	Aged WT-E	WT-I	FAD-I	Aged WT-I
	23.4361	17.4531	17.6053	17.8945	17.2079	16.2762
	19.0007	18.4122	17.2733	16.2871	14.7504	16.1454
	18.7064	16.7611	16.0527	17.6929	15.6495	15.3117
	21.1258	16.5359	17.1807	13.2956	10.947	12.1567
	17.4913	15.1537	13.9658	11.699	8.79468	10.2877
	12.7016	14.2655	12.9087	13.2683	11.9061	10.6364
	17.1316	17.4368	14.4998	16.0092	13.6225	12.1248
	19.1532	21.1857	22.281	10.8871	10.7454	6.25545
	15.3553	20.8969	21.2456	12.2058	15.1373	10.8925
	19.8507	19.1314	22.646	12.4946	12.3529	7.8738
	I/E	S1BF-L1	S1BF-L23	S1BF-L4	S1BF-L5	S1BF-L6	RSG-L23	RSA-L23	PirL3	BMA	DM
	WT	0.763543	0.857184	0.94582	0.629353	0.668847	1.04462	0.934478	0.568421	0.79489	0.629426
	FAD	0.985951	0.801125	0.93368	0.662017	0.580367	0.834607	0.78125	0.507202	0.724381	0.645685
	Aged WT	0.924501	0.9347	0.953836	0.70758	0.736637	0.823976	0.836206	0.280753	0.512696	0.34769
PV Density(cells/mm2)	S1BF-L23	S1BF-L4	S1BF-L5	S1BF-L6	RSG-L5	RSA-L5	PyCA1	GrDG	PirL3	BMA
WT	59.04	154.11	70.27	54.49	212.195	114.832	192.471	51.1074	55.2867	29.8926
FAD	73.92	122.58	124.17	61.33	169.722	125.568	174.945	53.2672	42.2851	12.8111
Aged WT	54.27	127.23	83.47	53.04	111.247	77.3037	97.7409	35.6531	39.1713	14.6413
SST Density(cells/mm2)	S1BF-L23	S1BF-L4	S1BF-L5	S1BF-L6	RSG-L23	RSGL5	RSA-L23	RSA-L5	CA1Or	PoDG	PirL3	BMA
WT	70.1602	40.3525	28.6605	60.4788	52.4635	48.0613	53.4179	42.8459	128.622	124.512	50.5989	31.0976
FAD	58.9888	23.8207	19.1322	54.5378	52.2642	33.3604	47.7546	26.6975	107.372	103.465	45.69	27.2358
Aged WT	61.0202	16.2346	12.7074	49.9841	58.8992	25.044	41.6619	43.3668	137.057	96.1082	41.6333	14.6341
	Average	WT-E-pre	FAD-E-pre	Aged WT-E-pre	WT-E-post	FAD-E-post	Aged WT-E-post	WT-I-pre	FAD-I-pre	Aged WT-I-pre	WT-I-post	FAD-I-post	Aged WT-I-post
	S1BF-L1	41.6412	36.4156	39.4671	49.9346	47.7714	40.1609	26.6456	24.8529	25.1471	28.7871	29.223	26.0462
	S1BF-L23	36.2358	38.3555	35.4839	45.7334	44.5129	40.1609	23.9265	22.815	24.9891	26.5148	24.6295	24.2644
	S1BF-L4	35.9307	34.1271	33.7129	45.0251	43.5538	42.84	24.7548	23.022	24.4714	30.0839	28.1713	25.7738
	S1BF-L5	43.4558	38.726	37.3474	42.7801	39.6687	38.1321	20.2975	19.0116	20.6844	22.7877	19.7472	20.5591
	S1BF-L6	35.2659	32.6722	32.9773	40.6441	41.4669	35.1242	21.5181	18.1288	20.8152	19.4693	16.0854	16.7393
	RSG-L23	27.6155	32.0183	26.7219	32.002	32.4978	28.4274	20.4937	19.5129	17.9435	22.7005	22.6133	19.1314
	RSA-L23	32.1709	35.1951	28.6236	39.32	38.4754	34.2469	23.3544	21.8396	19.7145	25.7029	23.0438	22.4226
	PirL3	39.1892	43.3359	41.7448	37.015	36.3939	40.0883	21.2402	18.7663	10.3259	18.3904	18.1615	13.4481
	BMA	32.051	41.663	37.233	35.5275	38.3446	36.8952	17.306	19.9161	13.0122	22.0194	24.5695	21.7197
	DM	34.1216	34.5085	36.6935	34.3014	32.427	35.8925	16.832	17.2897	9.93897	20.1885	20.8806	19.7799

## Sheet: Fig. 14 Correlations between PV
	FAD/WT of PV	FAD/WT of SST	FAD/WT of I/E					Aged WT/WT of PV	Aged WT/WT of SST	Aged WT/WT of I/E
S1BF-L23	1.25203	0.840773	0.934601				S1BF-L23	0.919207	0.869727	1.09043
S1BF-L4	0.795406	0.590316	0.987165				S1BF-L4	0.825579	0.40232	1.00847
S1BF-L5	1.76704	0.667546	1.0519				S1BF-L5	1.18785	0.443375	1.1243
S1BF-L6	1.12553	0.901767	0.867712				S1BF-L6	0.97339	0.826472	1.10135
RSG	0.79984	0.694123	0.79896				RSG-L5	0.52427	0.521084	0.788784
RSA	1.09349	0.623105	0.836028				RSA-L5	0.673189	1.01216	0.894837
PirL3	0.764833	0.902983	0.892299				PirL3	0.708513	0.822811	0.493918
BMA	0.428571	0.875817	0.911297				BMA	0.489796	0.470588	0.644989
